# Supplementary material for: Longitudinal Correlation of Frequency-to-Place Mismatch and Postoperative Speech Perception Outcomes in Cochlear Implant Recipients: Monosyllable, Consonant, Word, and Sentence
Source: Audiol Res. 2026 Apr 10;16(2):56. doi: 10.3390/audiolres16020056 (PMC13114027; doi:10.3390/audiolres16020056)
Supplement: Supplementary file 1 [file audiolres-16-00056-s001.zip]

Archive with 3 entries (3 files):
- Supplementary Figure S1_AudiolRes.pdf
- Supplementary Table S1_AudiolRes.pdf
- Supplementary Table S2_AudiolRes.pdf
